# Supplementary material for: Ameliorative Effects of Aspergillus awamori against the Initiation of Hepatocarcinogenesis Induced by Diethylnitrosamine in a Rat Model: Regulation of Cyp19 and p53 Gene Expression
Source: Antioxidants (Basel). 2021 Jun 7;10(6):922. doi: 10.3390/antiox10060922 (PMC8228954; doi:10.3390/antiox10060922)
Supplement: Supplementary file 1 [file antioxidants-10-00922-s001.zip]

Archive with 1 entries (1 files):
- antioxidants-1225107-supplementary.pdf
